# Supplementary material for: A Multicentre, Double-Blind, Randomised, Non-Inferiority Trial of a Novel Single-Injection Intra-Articular HMDA-Cross-Linked Hyaluronate Gel for Knee Osteoarthritis
Source: J Clin Med. 2025 Jun 19;14(12):4384. doi: 10.3390/jcm14124384 (PMC12193865; doi:10.3390/jcm14124384)
Supplement: Supplementary file 1 [file jcm-14-04384-s001.zip]

Archive with 1 entries (1 files):
- jcm-3662142-supplementary.pdf
